# Supplementary material for: Spatial Distribution and Temporal Dynamics of Candidatus Liberibacter Asiaticus in Different Stages of Embryos, Nymphs and Adults of Diaphorina citri
Source: Int J Mol Sci. 2023 May 19;24(10):8997. doi: 10.3390/ijms24108997 (PMC10219130; doi:10.3390/ijms24108997)
Supplement: Supplementary file 1 [file ijms-24-08997-s001.zip]

Archive with 1 entries (1 files):
- ijms-2343073-supplementary.pdf
